# Supplementary material for: GWAS Hits for Bilateral Convergent Strabismus with Exophthalmos in Holstein Cattle Using Imputed Sequence Level Genotypes
Source: Genes (Basel). 2021 Jul 4;12(7):1039. doi: 10.3390/genes12071039 (PMC8303712; doi:10.3390/genes12071039)
Supplement: Supplementary file 1 [file genes-12-01039-s001.zip]

Archive with 2 entries (2 files):
- Additional_file_1.xlsx
- Additional_file_2.xlsx
