# Supplementary material for: GWAS Hits for Bilateral Convergent Strabismus with Exophthalmos in Holstein Cattle Using Imputed Sequence Level Genotypes
Source: Genes (Basel). 2021 Jul 4;12(7):1039. doi: 10.3390/genes12071039 (PMC8303712; doi:10.3390/genes12071039)
Supplement: Supplementary file 1 [file genes-12-01039-s001.zip › Additional_file_1.xlsx]

## Sheet: Tabelle1
Chromosome	rsID	Position UMD3.1	Minor allele	Major allele	MAF	ODDS RATIO	T-statistic	P-value	Gene (Ensembl ID)	VEP	Protein change	SIFT
2	rs136316260	100672388	G	T	0.1678	38.75	6.045	1.49e-09		intergenic variant
2	rs134704382	100674312	G	A	0.1678	38.75	6.045	1.49e-09		intergenic variant
2	rs135186290	100675331	A	G	0.1678	38.75	6.045	1.49e-09		intergenic variant
2	rs134623922	100675365	G	A	0.1678	38.75	6.045	1.49e-09		intergenic variant
2	rs385880764	100675837	-	ATC	0.1678	38.75	6.045	1.49e-09		intergenic variant
2	rs133964128	100676979	A	G	0.1678	38.75	6.045	1.49e-09		intergenic variant
12	rs381954545	74836167	T	C	0.3253	10.91	5.863	4.547e-09	ENSBTAG00000023309	intron variant
12	rs383651759	74836672	G	A	0.3596	8.529	5.948	2.709e-09	ENSBTAG00000023309	intron variant
12	rs464367646	74836855	A	G	0.3151	10.68	5.873	4.283e-09	ENSBTAG00000023309	intron variant
12	rs800717261	74836860	A	G	0.3288	10.57	5.902	3.601e-09	ENSBTAG00000023309	intron variant
12	rs384706384	74836919	G	A	0.3596	8.529	5.948	2.709e-09	ENSBTAG00000023309	intron variant
12	rs380506058	74836987	T	C	0.3527	9.218	5.971	2.352e-09	ENSBTAG00000023309	intron variant
12	rs379929376	74837032	T	G	0.363	8.344	5.902	3.6e-09	ENSBTAG00000023309	intron variant
12	rs110052463	74837256	C	G	0.3767	7.866	5.89	3.867e-09	ENSBTAG00000023309	intron variant
12	NA	74837333	A	C	0.3527	8.517	5.905	3.527e-09	ENSBTAG00000023309	NA
12	NA	74837342	C	A	0.3527	8.517	5.905	3.527e-09	ENSBTAG00000023309	NA
12	rs381912740	74838380	T	C	0.3493	8.258	5.862	4.577e-09	ENSBTAG00000023309	intron variant
12	rs383598138	74838659	A	T	0.3562	8.275	5.903	3.564e-09	ENSBTAG00000023309	intron variant
12	rs448921391	74838708	C	T	0.3699	7.727	5.967	2.42e-09	ENSBTAG00000023309	intron variant
12	rs467470828	74838738	A	G	0.3562	8.49	5.968	2.401e-09	ENSBTAG00000023309	intron variant
12	rs378978777	74838825	A	C	0.363	8.097	5.941	2.838e-09	ENSBTAG00000023309	intron variant
12	rs801174244	74839546	C	T	0.3596	8.995	5.954	2.624e-09	ENSBTAG00000023309	intron variant
12	rs876190436	74839630	A	G	0.3767	8.045	5.876	4.21e-09	ENSBTAG00000023309	intron variant
12	rs110347081	74840059	C	T	0.3356	10.55	5.996	2.02e-09	ENSBTAG00000023309	intron variant
12	rs383972579	74840123	G	A	0.363	8.54	5.946	2.742e-09	ENSBTAG00000023309	intron variant
12	rs110239674	74840171	C	T	0.3664	7.957	5.909	3.436e-09	ENSBTAG00000023309	intron variant
12	rs467808116	74840327	T	C	0.3322	10.68	6.022	1.719e-09	ENSBTAG00000023309	intron variant
12	rs434751106	74840336	T	A	0.3596	9.993	5.976	2.293e-09	ENSBTAG00000023309	intron variant
12	rs380277019	74840371	T	C	0.363	9.029	5.931	3.006e-09	ENSBTAG00000023309	intron variant
12	rs383264874	74840399	G	A	0.3356	10.35	6.014	1.811e-09	ENSBTAG00000023309	intron variant
12	rs378746783	74840408	A	G	0.3082	9.808	5.89	3.865e-09	ENSBTAG00000023309	intron variant
12	rs381995371	74840445	G	C	0.3288	10.73	6.028	1.66e-09	ENSBTAG00000023309	intron variant
12	rs475363701	74840458	G	C	0.3185	9.788	5.904	3.55e-09	ENSBTAG00000023309	intron variant
12	rs109048009	74840531	C	T	0.3356	10.39	6.034	1.602e-09	ENSBTAG00000023309	intron variant
12	rs384778382	74840556	C	A	0.3356	10.44	6.027	1.67e-09	ENSBTAG00000023309	intron variant
12	rs445506191	74840575	G	C	0.3356	10.35	6.014	1.811e-09	ENSBTAG00000023309	intron variant
12	rs482381075	74840597	A	T	0.339	10.04	6.039	1.554e-09	ENSBTAG00000023309	intron variant
12	rs449587925	74840614	G	C	0.387	9.256	5.943	2.802e-09	ENSBTAG00000023309	intron variant
12	rs434813814	74840630	C	T	0.3767	8.559	6.006	1.901e-09	ENSBTAG00000023309	intron variant
12	rs465348172	74840652	A	C	0.3322	10.68	6.022	1.719e-09	ENSBTAG00000023309	intron variant
12	rs383977469	74840673	A	G	0.3219	10.32	5.887	3.927e-09	ENSBTAG00000023309	intron variant
12	rs436155186	74840764	A	G	0.3116	8.963	5.884	3.996e-09	ENSBTAG00000023309	intron variant
12	rs454845352	74840771	C	T	0.3185	10.67	5.882	4.042e-09	ENSBTAG00000023309	intron variant
12	rs379705061	74840776	G	A	0.3253	10.83	5.979	2.246e-09	ENSBTAG00000023309	intron variant
12	rs382234543	74840800	A	G	0.3288	10.59	5.969	2.386e-09	ENSBTAG00000023309	intron variant
12	rs458523932	74840811	A	G	0.3322	10.68	6.022	1.719e-09	ENSBTAG00000023309	intron variant
12	rs470534320	74840838	T	C	0.3322	10.68	6.022	1.719e-09	ENSBTAG00000023309	intron variant
12	rs462619225	74840870	A	G	0.3253	10.37	5.94	2.859e-09	ENSBTAG00000023309	intron variant
12	rs482499837	74840875	T	C	0.3322	10.68	6.022	1.719e-09	ENSBTAG00000023309	intron variant
12	rs876511819	74840890	G	C	0.339	10.35	6.017	1.781e-09	ENSBTAG00000023309	intron variant
12	rs449379700	74840894	G	C	0.3322	10.68	6.022	1.719e-09	ENSBTAG00000023309	intron variant
12	rs461696817	74840901	C	T	0.3322	10.68	6.022	1.719e-09	ENSBTAG00000023309	intron variant
12	rs480166343	74840912	G	A	0.3322	10.68	6.022	1.719e-09	ENSBTAG00000023309	intron variant
12	rs447053799	74840948	C	G	0.3048	8.585	5.867	4.432e-09	ENSBTAG00000023309	intron variant
12	rs465205073	74840960	T	G	0.3322	10.68	6.022	1.719e-09	ENSBTAG00000023309	intron variant
12	rs432320634	74840972	A	G	0.3288	10.78	5.972	2.338e-09	ENSBTAG00000023309	intron variant
12	rs799314663	74840986	G	A	0.3288	10.59	5.969	2.386e-09	ENSBTAG00000023309	intron variant
12	rs450923404	74840990	T	C	0.3322	10.68	6.022	1.719e-09	ENSBTAG00000023309	intron variant
12	rs380350774	74841041	A	G	0.3733	9.593	5.959	2.536e-09	ENSBTAG00000023309	intron variant
12	rs433875395	74841071	T	C	0.3664	9.714	5.974	2.321e-09	ENSBTAG00000023309	intron variant
12	rs452384587	74841089	T	G	0.3322	10.68	6.022	1.719e-09	ENSBTAG00000023309	intron variant
12	rs383430414	74841115	T	C	0.3288	10.73	6.028	1.66e-09	ENSBTAG00000023309	intron variant
12	rs384266151	74841134	C	T	0.3253	10.83	5.979	2.246e-09	ENSBTAG00000023309	intron variant
12	rs381069681	74841255	T	C	0.3322	10.68	6.022	1.719e-09	ENSBTAG00000023309	intron variant
12	rs384273588	74841282	-	G	0.3699	9.428	5.938	2.879e-09	ENSBTAG00000023309	intron variant
12	rs440678158	74841337	C	T	0.3356	10.61	5.992	2.067e-09	ENSBTAG00000023309	intron variant
12	rs382727104	74841574	C	A	0.3356	10.61	5.992	2.067e-09	ENSBTAG00000023309	intron variant
12	rs386068848	74841586	A	G	0.3356	10.61	5.992	2.067e-09	ENSBTAG00000023309	intron variant
12	rs380412444	74841610	C	G	0.3322	10.68	6.022	1.719e-09	ENSBTAG00000023309	intron variant
12	rs383951891	74841619	A	T	0.3219	10.77	5.929	3.039e-09	ENSBTAG00000023309	intron variant
12	rs378459128	74841654	G	A	0.3185	10.73	5.897	3.706e-09	ENSBTAG00000023309	intron variant
12	rs380894215	74841722	G	-	0.3253	10.72	5.923	3.17e-09	ENSBTAG00000023309	intron variant
12	rs377966530	74842074	T	G	0.3356	10.61	5.992	2.067e-09	ENSBTAG00000023309	intron variant
12	rs381259468	74842094	C	G	0.3322	10.68	6.022	1.719e-09	ENSBTAG00000023309	intron variant
12	rs384885098	74842116	G	A	0.3322	10.68	6.022	1.719e-09	ENSBTAG00000023309	intron variant
12	rs379387567	74842132	C	T	0.3322	10.68	6.022	1.719e-09	ENSBTAG00000023309	intron variant
12	rs110888359	74842137	G	A	0.3356	10.61	5.992	2.067e-09	ENSBTAG00000023309	intron variant
12	rs384648901	74842212	c	-	0.3219	10.53	5.916	3.303e-09	ENSBTAG00000023309	intron variant
12	rs382345420	74842231	A	G	0.3767	8.232	5.9	3.646e-09	ENSBTAG00000023309	intron variant
12	rs382496374	74842260	A	G	0.3562	9.285	5.96	2.524e-09	ENSBTAG00000023309	intron variant
12	rs378129168	74842360	C	T	0.3493	10.58	5.921	3.196e-09	ENSBTAG00000023309	synonymous variant	ENSBTAP00000035354.3:p.Asn200=
12	rs379903332	74842384	A	G	0.3596	9.262	5.963	2.483e-09	ENSBTAG00000023309	splice region variant	ENSBTAT00000035479.3:c.621+3A>G
12	rs435143063	74842445	G	A	0.3596	9.304	5.958	2.552e-09	ENSBTAG00000023309	intron variant
12	rs472317062	74842461	G	A	0.3664	8.583	5.923	3.16e-09	ENSBTAG00000023309	intron variant
12	rs385185647	74842470	T	C	0.3596	8.529	5.953	2.633e-09	ENSBTAG00000023309	intron variant
12	rs378479307	74842487	C	T	0.3596	8.529	5.953	2.633e-09	ENSBTAG00000023309	intron variant
12	rs381805064	74842567	T	A	0.339	10.25	6.034	1.598e-09	ENSBTAG00000023309	intron variant
12	rs379162984	74842576	A	G	0.3322	10.51	6.023	1.713e-09	ENSBTAG00000023309	intron variant
12	rs385849502	74842703	C	T	0.3253	10.02	5.897	3.691e-09	ENSBTAG00000023309	intron variant
12	rs382840247	74842753	T	C	0.363	7.956	5.912	3.385e-09	ENSBTAG00000023309	intron variant
12	rs381215897	74842871	G	A	0.3425	10.02	5.958	2.56e-09	ENSBTAG00000023309	intron variant
12	rs380854196	74843010	T	C	0.3459	10.05	5.918	3.258e-09	ENSBTAG00000023309	intron variant
12	rs384650383	74843017	G	T	0.3459	10.05	5.918	3.258e-09	ENSBTAG00000023309	intron variant
12	rs110892193	74844276	T	C	0.3596	8.4	5.863	4.553e-09	ENSBTAG00000023309	intron variant
12	rs385235934	74844792	C	T	0.3767	7.223	5.86	4.62e-09	ENSBTAG00000023309	missense variant	ENSBTAP00000035354.3:p.Thr281Ile	0
12	rs378531064	74846630	G	A	0.3767	7.852	5.888	3.91e-09	ENSBTAG00000023309	missense variant	ENSBTAP00000035354.3:p.Ala360Thr	0.29
12	rs383425441	74847099	G	C	0.3801	7.215	5.86	4.617e-09	ENSBTAG00000023309	intron variant
12	rs438294011	74847396	C	T	0.3527	8.862	5.98	2.228e-09	ENSBTAG00000023309	intron variant
12	rs442026000	74847431	A	G	0.3699	7.857	5.88	4.105e-09	ENSBTAG00000023309	intron variant
12	rs381583596	74847446	A	G	0.3459	8.941	5.894	3.778e-09	ENSBTAG00000023309	intron variant
12	rs461999491	74847558	A	G	0.3459	8.863	5.878	4.149e-09	ENSBTAG00000023309	intron variant
12	rs378773212	74847807	C	T	0.3459	8.863	5.878	4.149e-09	ENSBTAG00000023309	intron variant
12	rs720210238	74847812	C	T	0.3459	8.863	5.878	4.149e-09	ENSBTAG00000023309	intron variant
12	rs721830044	74847820	T	C	0.339	8.765	5.875	4.217e-09	ENSBTAG00000023309	intron variant
12	rs876229772	74848193	T	C	0.3356	8.797	5.871	4.319e-09	ENSBTAG00000023309	intron variant
12	rs876440088	74848207	T	A	0.339	8.765	5.875	4.217e-09	ENSBTAG00000023309	intron variant
12	rs379941441	74848213	A	T	0.3767	7.542	5.899	3.653e-09	ENSBTAG00000023309	intron variant
12	rs383574674	74848233	G	A	0.3836	9.095	5.883	4.036e-09	ENSBTAG00000023309	intron variant
12	rs380159321	74848269	A	G	0.3356	9.009	5.88	4.112e-09	ENSBTAG00000023309	intron variant
12	rs384292082	74848310	T	C	0.3425	9.514	5.945	2.769e-09	ENSBTAG00000023309	intron variant
12	rs384649785	74848459	G	A	0.3425	9.835	5.901	3.62e-09	ENSBTAG00000023309	intron variant
12	rs384883464	74848519	C	G	0.339	9.173	5.885	3.988e-09	ENSBTAG00000023309	intron variant
12	rs379554136	74848528	C	G	0.3459	8.863	5.878	4.149e-09	ENSBTAG00000023309	intron variant
12	rs382885977	74848571	C	T	0.3288	9.167	5.868	4.415e-09	ENSBTAG00000023309	intron variant
12	rs382076523	74848590	A	G	0.3425	8.853	5.916	3.3e-09	ENSBTAG00000023309	intron variant
12	rs110885680	74848811	A	G	0.3425	8.853	5.916	3.3e-09	ENSBTAG00000023309	intron variant
12	rs385175273	74849044	A	G	0.3493	8.761	5.883	4.025e-09	ENSBTAG00000023309	intron variant
12	rs110770318	74849072	A	G	0.3459	8.863	5.878	4.149e-09	ENSBTAG00000023309	intron variant
12	rs384728647	74849091	A	G	0.3459	8.863	5.878	4.149e-09	ENSBTAG00000023309	intron variant
12	rs382595048	74849187	T	C	0.3459	8.863	5.878	4.149e-09	ENSBTAG00000023309	intron variant
12	rs380082758	74849264	T	C	0.3493	9.206	5.915	3.321e-09	ENSBTAG00000023309	intron variant
12	rs109047641	74849277	T	A	0.3459	8.863	5.878	4.149e-09	ENSBTAG00000023309	intron variant
12	rs109725215	74849331	C	T	0.3459	8.863	5.878	4.149e-09	ENSBTAG00000023309	intron variant
12	rs109876788	74849411	A	G	0.3459	8.863	5.878	4.149e-09	ENSBTAG00000023309	intron variant
12	rs381673488	74849431	A	G	0.3459	8.863	5.878	4.149e-09	ENSBTAG00000023309	intron variant
12	rs382231323	74849441	A	G	0.3699	7.308	5.911	3.407e-09	ENSBTAG00000023309	intron variant
12	rs109432842	74849575	G	A	0.3459	8.863	5.878	4.149e-09	ENSBTAG00000023309	intron variant
12	rs385742381	74849632	C	T	0.3904	8.098	5.873	4.269e-09	ENSBTAG00000023309	intron variant
12	rs137203050	74849756	A	G	0.3459	8.863	5.878	4.149e-09	ENSBTAG00000023309	intron variant
12	rs378688059	74849783	A	G	0.3562	8.68	5.969	2.394e-09	ENSBTAG00000023309	intron variant
12	rs384145160	74849803	A	G	0.3596	8.697	5.964	2.462e-09	ENSBTAG00000023309	intron variant
12	rs383854515	74865217	C	T	0.3459	9.276	5.959	2.534e-09	ENSBTAG00000023309	intron variant
12	rs479640233	74866086	T	C	0.3459	11.44	5.894	3.767e-09	ENSBTAG00000023309	intron variant
12	rs377919902	74870158	-	TGT	0.3801	7.629	5.862	4.583e-09	ENSBTAG00000023309	intron variant
12	rs378548397	74871681	G	T	0.3596	8.414	6.012	1.838e-09	ENSBTAG00000023309	intron variant
12	rs381352195	74872586	A	T	0.3596	8.994	5.938	2.882e-09	ENSBTAG00000023309	intron variant
12	rs384743699	74872615	A	C	0.363	8.804	5.927	3.082e-09	ENSBTAG00000023309	intron variant
12	rs382521706	74872677	T	C	0.3562	9.843	5.935	2.937e-09	ENSBTAG00000023309	intron variant
12	rs379160473	74884620	C	-	0.3322	11.56	6	1.975e-09	ENSBTAG00000023309	intron variant
12	rs384549768	74884676	C	-	0.3493	10.6	5.999	1.986e-09	ENSBTAG00000023309	intron variant
12	rs797721660	74884779	C	G	0.3664	8.287	5.904	3.54e-09	ENSBTAG00000023309	intron variant
12	rs380937972	74884793	C	T	0.3493	9.972	5.9	3.633e-09	ENSBTAG00000023309	intron variant
12	rs385838170	74884808	A	T	0.3664	7.772	5.925	3.12e-09	ENSBTAG00000023309	intron variant
12	rs382977255	74884885	T	C	0.3356	9.944	5.892	3.812e-09	ENSBTAG00000023309	intron variant
12	rs378693967	74884984	A	G	0.3356	11.59	5.969	2.392e-09	ENSBTAG00000023309	intron variant
12	rs381527580	74885010	A	G	0.2979	11.01	5.88	4.094e-09	ENSBTAG00000023309	intron variant
12	rs379570891	74885280	C	T	0.363	8.228	5.975	2.301e-09	ENSBTAG00000023309	intron variant
12	rs380576168	74887305	G	T	0.363	9.16	5.904	3.552e-09	ENSBTAG00000023309	intron variant
12	rs378350783	74887455	T	C	0.3596	9.147	5.934	2.961e-09	ENSBTAG00000023309	intron variant
12	rs800801273	74887491	G	A	0.363	8.078	6.016	1.792e-09	ENSBTAG00000023309	intron variant
12	rs381348019	74887645	T	C	0.3733	7.738	5.931	3.002e-09	ENSBTAG00000023309	intron variant
12	rs383397961	74887901	G	A	0.363	8.702	5.89	3.858e-09	ENSBTAG00000023309	intron variant
12	rs383765783	74887999	G	A	0.3527	9.309	5.963	2.477e-09	ENSBTAG00000023309	intron variant
12	rs381452818	74888029	T	G	0.3733	8.517	5.913	3.356e-09	ENSBTAG00000023309	intron variant
12	rs383163605	74888091	G	C	0.3801	8.063	5.876	4.2e-09	ENSBTAG00000023309	intron variant
12	rs382169056	74888212	T	C	0.363	8.763	5.932	2.998e-09	ENSBTAG00000023309	intron variant
12	rs382883590	74888242	G	A	0.3425	11.48	5.91	3.42e-09	ENSBTAG00000023309	intron variant
12	rs385194980	74888271	T	C	0.3356	11.44	5.954	2.619e-09	ENSBTAG00000023309	intron variant
12	rs379295152	74888278	T	C	0.3253	11.78	5.98	2.23e-09	ENSBTAG00000023309	intron variant
12	rs381966848	74888288	C	T	0.3219	11.99	5.934	2.956e-09	ENSBTAG00000023309	intron variant
12	rs450898597	74888345	-	TGT	0.3425	11.42	5.923	3.162e-09	ENSBTAG00000023309	intron variant
12	rs381839830	74888353	A	T	0.3288	11.7	5.949	2.698e-09	ENSBTAG00000023309	intron variant
12	rs380400414	74888388	C	G	0.3527	9.166	5.999	1.981e-09	ENSBTAG00000023309	intron variant
12	rs383907773	74888408	A	G	0.3219	11.84	5.926	3.1e-09	ENSBTAG00000023309	intron variant
12	rs378401736	74888412	C	T	0.3288	11.77	5.988	2.119e-09	ENSBTAG00000023309	intron variant
12	rs377992474	74888457	T	A	0.339	9.901	6.138	8.356e-10	ENSBTAG00000023309	intron variant
12	rs110993229	74888476	G	A	0.3322	7.517	5.89	3.87e-09	ENSBTAG00000023309	intron variant
12	rs381939196	74888886	-	C	0.3562	10.12	5.927	3.088e-09	ENSBTAG00000023309	intron variant
12	rs378640788	74889193	T	C	0.3082	12.56	5.984	2.171e-09	ENSBTAG00000023309	intron variant
12	rs109553393	74889471	C	T	0.3425	9.598	5.972	2.348e-09	ENSBTAG00000023309	intron variant
12	rs876281941	74889577	C	T	0.3185	8.631	5.954	2.62e-09	ENSBTAG00000023309	intron variant
12	rs382893137	74889587	A	T	0.3322	11.46	5.98	2.232e-09	ENSBTAG00000023309	intron variant
12	rs380578345	74889608	G	A	0.3356	11.25	5.969	2.393e-09	ENSBTAG00000023309	intron variant
12	rs379567628	74890083	T	C	0.3048	12.59	5.872	4.316e-09	ENSBTAG00000023309	intron variant
12	rs378435974	74890961	G	T	0.3562	7.891	5.965	2.441e-09	ENSBTAG00000023309	intron variant
12	rs380108026	74890970	A	G	0.3459	9.313	5.973	2.326e-09	ENSBTAG00000023309	intron variant
12	rs383590612	74890978	T	C	0.3116	11.83	5.94	2.847e-09	ENSBTAG00000023309	intron variant
12	rs384392191	74891145	C	A	0.3733	8.02	5.966	2.428e-09	ENSBTAG00000023309	intron variant
12	rs800307136	74891170	G	T	0.3664	8.242	5.988	2.128e-09	ENSBTAG00000023309	intron variant
12	rs379539557	74891206	C	T	0.3562	8.82	5.974	2.321e-09	ENSBTAG00000023309	intron variant
12	rs109573848	74891294	T	C	0.3356	11.76	5.926	3.11e-09	ENSBTAG00000023309	intron variant
12	rs383521665	74891480	C	A	0.3733	8.064	5.925	3.132e-09	ENSBTAG00000023309	intron variant
12	rs468443940	74891825	T	G	0.3562	8.763	6.07	1.278e-09	ENSBTAG00000023309	intron variant
12	rs380569830	74891990	T	A	0.3493	7.435	6.002	1.946e-09	ENSBTAG00000023309	intron variant
12	rs111009304	74892353	T	C	0.3459	11.17	5.874	4.262e-09	ENSBTAG00000023309	intron variant
12	rs108953878	74892367	C	T	0.3664	10.08	5.987	2.138e-09	ENSBTAG00000023309	intron variant
12	rs381451112	74892681	C	G	0.339	10.78	6.054	1.409e-09	ENSBTAG00000023309	intron variant
12	rs383448105	74892723	A	G	0.3356	10.04	6.183	6.274e-10	ENSBTAG00000023309	intron variant
12	rs378170580	74892729	T	G	0.3356	10.84	6.109	1.002e-09	ENSBTAG00000023309	intron variant
12	rs384545097	74892738	G	A	0.3459	11.03	5.967	2.42e-09	ENSBTAG00000023309	intron variant
12	rs456852085	74892761	C	T	0.363	9.214	5.968	2.396e-09	ENSBTAG00000023309	intron variant
12	rs384157620	74892843	A	G	0.3356	9.68	6.095	1.094e-09	ENSBTAG00000023309	intron variant
12	rs381945797	74892883	A	T	0.3767	8.976	5.944	2.775e-09	ENSBTAG00000023309	intron variant
12	rs385527631	74892902	C	T	0.3801	8.967	5.873	4.277e-09	ENSBTAG00000023309	intron variant
12	rs110807806	74892959	G	G	0.3699	6.789	5.945	2.759e-09	ENSBTAG00000023309	intron variant
12	rs110869430	74893319	T	G	0.3253	9.7	6.165	7.049e-10	ENSBTAG00000023309	intron variant
12	rs109771712	74893351	C	G	0.3185	9.641	6.11	9.941e-10	ENSBTAG00000023309	intron variant
12	rs876085957	74893362	C	T	0.3356	9.863	6.096	1.086e-09	ENSBTAG00000023309	intron variant
12	rs110165934	74893400	C	T	0.3733	8.261	6.018	1.765e-09	ENSBTAG00000023309	intron variant
12	rs380751294	74893607	G	T	0.363	9.791	6.002	1.943e-09	ENSBTAG00000023309	intron variant
12	rs382439750	74894714	A	G	0.3356	10.9	6.032	1.622e-09	ENSBTAG00000023309	intron variant
12	rs109736310	74894788	G	A	0.3699	9.19	5.92	3.216e-09	ENSBTAG00000023309	intron variant
12	rs380302265	74894832	A	A	0.3973	8.007	5.898	3.686e-09	ENSBTAG00000023309	intron variant
12	rs380333628	74894846	T	C	0.3904	8.521	5.961	2.508e-09	ENSBTAG00000023309	intron variant
12	rs109884746	74894871	C	T	0.3733	10.45	5.908	3.455e-09	ENSBTAG00000023309	intron variant
12	rs109284093	74894878	G	A	0.3767	10.35	5.917	3.277e-09	ENSBTAG00000023309	intron variant
12	rs110191959	74894971	A	G	0.3082	12.26	6.049	1.46e-09	ENSBTAG00000023309	intron variant
12	rs109693753	74894989	A	G	0.3219	11.91	6.008	1.878e-09	ENSBTAG00000023309	intron variant
12	rs109954730	74895017	A	G	0.3185	11.94	6.036	1.576e-09	ENSBTAG00000023309	intron variant
12	rs384153179	74895060	T	C	0.3219	11.94	6.039	1.546e-09	ENSBTAG00000023309	intron variant
12	rs382268148	74895116	A	T	0.3288	11.54	6.028	1.663e-09	ENSBTAG00000023309	intron variant
12	rs385622879	74895120	C	T	0.3048	11.56	5.902	3.587e-09	ENSBTAG00000023309	intron variant
12	rs384850705	74900017	T	-	0.2911	10.86	5.874	4.247e-09	ENSBTAG00000023309	intron variant
12	rs109308531	74912537	C	T	0.363	10.46	5.964	2.465e-09	ENSBTAG00000023309	intron variant
12	rs382961688	74930904	T	C	0.3664	8.866	5.932	2.984e-09	ENSBTAG00000023309	intron variant
12	rs477316676	74838487-74838489	TTG	-	0.3562	8.939	5.947	2.724e-09	ENSBTAG00000023309	intron variant
12	rs385135106	74893595-74893596	CA	-	0.3664	9.765	6.006	1.9e-09	ENSBTAG00000023309	intron variant
17	rs450221220	51125772	A	G	0.2123	53.83	5.897	3.701e-09		intergenic variant
17	rs451202354	51135057	C	T	0.1712	153.3	6.183	6.294e-10		intergenic variant
17	rs470322821	51195364	T	G	0.1884	301.9	5.971	2.358e-09		intergenic variant
17	rs384954012	51259815	A	-	0.1747	90.24	6.349	2.171e-10		intergenic variant
17	rs377905476	51356292	G	T	0.1849	45.64	6.041	1.528e-09	ENSBTAG00000046306	splice region variant	ENSBTAT00000051978.2:c.513+5T>G
