# Supplementary material for: GWAS Hits for Bilateral Convergent Strabismus with Exophthalmos in Holstein Cattle Using Imputed Sequence Level Genotypes
Source: Genes (Basel). 2021 Jul 4;12(7):1039. doi: 10.3390/genes12071039 (PMC8303712; doi:10.3390/genes12071039)
Supplement: Supplementary file 1 [file genes-12-01039-s001.zip › Additional_file_2.xlsx]

## Sheet: Tabelle1
		Position UMD3.1
Chromosome	EnsemblID	Start	Stop	Orientation	Gene symbol	Gene name	Gene type
BTA2	ENSBTAG00000012647	99660619	99997642	-	ERBB4	erb-b2 receptor tyrosine kinase 4	protein coding	337023
BTA2	ENSBTAG00000005239	100306470	100307061	-	UBL4A	ubiquitin like 4A	protein coding	591
BTA2	ENSBTAG00000044975	100443937	100444029	+	SNORA17	small nucleolar RNA SNORA17	small nucleolar RNA	92
BTA2	ENSBTAG00000043939	100738722	100739050	+	7SK	small nuclear RNA 7SK	small nuclear RNA	328
BTA2	ENSBTAG00000037804	101527601	101706119	-	IKZF2	IKAROS family zinc finger 2	protein coding	178518
								0
BTA12	ENSBTAG00000046041	73574461	73704802	+	ABCC4	ATP binding cassette subfamily C member 4	protein coding	130341
BTA12	ENSBTAG00000047764	73890111	73977633	+	ABCC4	ATP binding cassette subfamily C member 4	protein coding	87522
BTA12	ENSBTAG00000047360	74198711	74199129	-	--		pseudogene	418
BTA12	ENSBTAG00000023309	74816044	74978179	+	ABCC4	ATP binding cassette subfamily C member 4	protein coding	162135
BTA12	ENSBTAG00000026070	75457896	75536848	+	ABCC4	ATP binding cassette subfamily C member 4	protein coding	78952
BTA12	ENSBTAG00000039714	75664651	75870596	+	ABCC4	ATP binding cassette subfamily C member 4	protein coding	205945
BTA12	ENSBTAG00000003568	76758753	76864805	+	CLDN10	claudin 10	protein coding	106052
BTA12	ENSBTAG00000003569	76867833	76922959	-	DZIP1	DAZ interacting zinc finger protein 1	protein coding	55126
BTA12	ENSBTAG00000012065	76958977	77024110	+	DNAJC3	DnaJ heat shock protein family (Hsp40) member C3	protein coding	65133
								0
BTA17	ENSBTAG00000046657	50927146	50927590	+	UBE2D3	ubiquitin conjugating enzyme E2 D3	protein coding	444
BTA17	ENSBTAG00000047597	51217468	51219592	-	LOC107132161	--	protein coding	2124
BTA17	ENSBTAG00000033558	51260766	51262423	+	ZNF280B	zinc finger protein 280B	protein coding	1657
BTA17	ENSBTAG00000046306	51355675	51357428	+	--	--	protein coding	1753
BTA17	ENSBTAG00000047085	51374859	51380364	-	PRAME	preferentially expressed antigen in melanoma	protein coding	5505
BTA17	ENSBTAG00000039769	51532091	51533990	-	ZNF280B	zinc finger protein 280B	protein coding	1899
BTA17	ENSBTAG00000034761	51645902	51648371	-	ZNF280B	zinc finger protein 280B	protein coding	2469
BTA17	ENSBTAG00000020532	51707858	51708401	+	RPS14	ribosomal protein S14	protein coding	543
BTA17	ENSBTAG00000046986	51813719	51818775	+	PRAME	preferentially expressed antigen in melanoma	protein coding	5056
BTA17	ENSBTAG00000033620	51872340	51874762	-	--	--	protein coding	2422

## Sheet: Tabelle2
100672388
100674312
100675331
100675365
100675837
100676979		1.00675e+08
BTA12		1.01675e+08
74888457		1.00175e+08
74891825
74892723
74892843
74893319
74893351
74893362
74894971
BTA17
51125772
51135057
51195364
51259815
51356292
